# Supplementary material for: Trp Fluorescence Redshift during HDL Apolipoprotein Denaturation Is Increased in Patients with Coronary Syndrome in Acute Phase: A New Assay to Evaluate HDL Stability
Source: Int J Mol Sci. 2021 Jul 22;22(15):7819. doi: 10.3390/ijms22157819 (PMC8345965; doi:10.3390/ijms22157819)
Supplement: Supplementary file 1 [file ijms-22-07819-s001.zip]

Archive with 1 entries (1 files):
- ijms-1274828-SI.pdf
